# Supplementary material for: Optimization-Based Motion Generation for Buzzwire Tasks With the REEM-C Humanoid Robot
Source: Front Robot AI. 2022 Jun 3;9:898890. doi: 10.3389/frobt.2022.898890 (PMC9203844; doi:10.3389/frobt.2022.898890)
Supplement: Supplementary file 1 [file DataSheet1.ZIP]

Archive with 2 entries (2 files):
- splines.h5
- README.txt
