# Supplementary material for: Optimization-Based Motion Generation for Buzzwire Tasks With the REEM-C Humanoid Robot
Source: Front Robot AI. 2022 Jun 3;9:898890. doi: 10.3389/frobt.2022.898890 (PMC9203844; doi:10.3389/frobt.2022.898890)
Supplement: Supplementary file 1 [file DataSheet1.ZIP › README.txt]

splines.h5 is an hdf5 file containing the parameters for the splines used.

Access with A/x for the x-axis spline parameters on obstacle A, B/y for y axis for obstacle-B, etc.

The coefficients are ordered by c[0]*beta^3 + c[1]*beta^2 + c[2]*beta + c[3] for beta between 0 and 1/(number of splines),

c[4]*beta^3 + c[5]*beta^2 + c[6]*beta + c[7], for beta between 1/(number of splines) and 2/(number of splines), etc.
